# Supplementary material for: Elucidation of the Natural Function of Sophorolipids Produced by Starmerella bombicola
Source: J Fungi (Basel). 2021 Oct 28;7(11):917. doi: 10.3390/jof7110917 (PMC8621470; doi:10.3390/jof7110917)
Supplement: Supplementary file 1 [file jof-07-00917-s001.zip]

Archive with 1 entries (1 files):
- jof-1430556-supplementary.pdf
